# Supplementary material for: Infection process, viability and survival of cotton rust (Phakopsora gossypii) under different storage conditions
Source: PeerJ. 2026 Jul 14;14:e21412. doi: 10.7717/peerj.21412 (PMC13378466; doi:10.7717/peerj.21412)
Supplement: Supplemental Information 1 [file peerj-14-21412-s001.xlsx]

## Sheet: Table 1
S. No	Hybrid/Variety	2022 Rep 1	2022 Rep 2	2022 Rep 3	2022 Mean	2023 Rep 1	2023 Rep 2	2023 Rep 3	2023 Mean		2022 mean transformed		2023 mean transformed
1	RCH659 BG II	54.21	55.81	55.31	55.11	52.21	53.81	53.31	53.11		47.9329		46.783
2	Suraj Bt	41.81	43.41	42.91	42.71	39.81	41.41	40.91	40.71		40.8082		39.6461
3	Rajat Bt	31.61	33.21	32.71	32.51	21.61	23.21	22.71	22.51		34.7625		28.3234
4	Surabhi	44.24	45.84	45.34	45.14	24.24	25.84	25.34	25.14		42.211		30.0925
5	Anjali	41.64	43.24	42.74	42.54	21.64	23.24	22.74	22.54		40.7097		28.3439
6	Sumangala	40.44	42.04	41.54	41.34	20.44	22.04	21.54	21.34		40.013		27.5132
7	MCU5VT	39.42	41.02	40.52	40.32	19.42	21.02	20.52	20.32		39.4185		26.7936
8	LRA5166	37.24	38.84	38.34	38.14	27.24	28.84	28.34	28.14		38.1393		32.0373
9	BB7	36.21	37.81	37.31	37.11	26.21	27.81	27.31	27.11		37.5302		31.3774
10	Supriya	33.33	34.93	34.43	34.23	23.33	24.93	24.43	24.23		35.8075		29.4879
11	Sunantha	28.21	29.81	29.31	29.11	18.21	19.81	19.31	19.11		32.6521		25.9222
12	Subiksha	27.53	29.13	28.63	28.43	17.53	19.13	18.63	18.43		32.2218		25.4233
13	CCH 15	26.43	28.03	27.53	27.33	23.43	25.03	24.53	24.33		31.519		29.5547
14	Suchitra	24.86	26.46	25.96	25.76	14.86	16.46	15.96	15.76		30.5003		23.3901
15	Suraksha	14.44	16.04	15.54	15.34	14.44	16.04	15.54	15.34		23.058		23.058
16	Suvin	33.31	34.91	34.41	34.21	13.31	14.91	14.41	14.21		35.7954		22.1456
17	Nano	9.57	11.17	10.67	10.47	7.3	8.9	8.4	8.2		18.8792		16.6399
18	CCH 2623	10.36	11.96	11.46	11.26	6.52	8.12	7.62	7.42		19.6065		15.8069
19	Suraj	11.62	13.22	12.72	12.52	6.31	7.91	7.41	7.21		20.7221		15.5759
				SD	9.37				10.74
				S. Em.±	2.34				2.46
				CV (%)	0.26				0.11

## Sheet: Table 3a&3b
		Time (h)	Rep 1	Rep 2	Rep 3	Mean (%)	Transformed		Temperature (°C)	Rep 1	Rep 2	Rep 3	Mean (%)		Transformed
		4	24.3	26.1	25.5	25.3	30.1981		25	95.4	97.2	96.6	96.4		70.06
		8	68.4	70.2	69.6	69.4	56.4151		30	35.12	36.92	36.32	36.12		36.94
		12	72.2	74	73.4	73.2	58.8228		35	12.54	14.34	13.74	13.54		21.59
		24	79.3	81.1	80.5	80.3	63.6504		40	1.15	2.95	2.35	2.15		8.43
		48	87.25	89.05	88.45	88.25	69.9535
		72	93.35	95.15	94.55	94.35	76.2493

## Sheet: Table 4
			Storage Condition	Days	Rep 1	Rep 2	Rep 3	Mean (%)		Transformed
			Room	5	84.2	85.9	85.5	85.2		67.9448
			Room	10	71.1	72.8	72.4	72.1		58.1158
			Room	15	52.42	54.12	53.72	53.42		46.961
			Room	25	41.1	42.8	42.4	42.1		40.4546
			Room	35	31.1	32.8	32.4	32.1		34.5113
			Room	40	3.8	5.5	5.1	4.8		12.6555
			Under shade	5	79.25	80.95	80.55	80.25		63.6144
			Under shade	10	70.35	72.05	71.65	71.35		57.6387
			Under shade	15	61.34	63.04	62.64	62.34		52.1441
			Under shade	25	49.24	50.94	50.54	50.24		45.1375
			Under shade	35	5.2	6.9	6.5	6.2		14.4182
			Refrigerator	5	64.15	65.85	65.45	65.15		53.8189
			Refrigerator	10	42.27	43.97	43.57	43.27		41.1323
			Refrigerator	15	23.2	24.9	24.5	24.2		29.4678
			Refrigerator	25	14.2	15.9	15.5	15.2		22.9465
			Refrigerator	35	2.2	3.9	3.5	3.2		10.3048
